# Supplementary material for: Lc—ms-based untargeted metabolomics reveals potential mechanisms of histologic chronic inflammation promoting prostate hyperplasia
Source: PLoS One. 2024 Dec 23;19(12):e0314599. doi: 10.1371/journal.pone.0314599 (PMC11666064; doi:10.1371/journal.pone.0314599)
Supplement: S1 Table — See S1 Table of the Additional Document for details. (CSV) [file pone.0314599.s001.csv]

Sample	Group	FAHFA(18:0/12-O-18:0)	9-Octadecenal	Hexacosanoic acid	DG(15:0/18:0/0:0)	Glycerophosphocholine	Sphingosine	Phytosphingosine	LysoPE(18:1(11Z)/0:0)	PG(16:0/22:4(7Z,10Z,13Z,16Z))	1-O-Hexadecyl-sn-glycero-3-phosphocholine	MG(O-18:0/0:0/0:0)	LysoPC(O-18:0/0:0)	LysoPC(P-18:0/0:0)	1-(11Z-eicosenoyl)-glycero-3-phosphate	Bn-NCC-1	MG(0:0/22:2(13Z,16Z)/0:0)	10,20-Dihydroxyeicosanoic acid	Cer(d18:1/24:1)	16-Methylheptadecanoic acid
A01	CP	4727.441735	13.78379641	153.96502	243.356021	172.4306331	36.25494779	21100.48922	182.2924328	0.035177295	115.1013186	1.260816943	0	0	0	741.830568	14.06099079	10072.23885	5581.197439	15.43440953
A02	CP	8220.197836	4.168911669	81.14476289	568.2385766	126.0512257	51.01293257	27423.66496	1842.080714	38.24663031	732.4428284	672.8451318	416.4034464	104.3089795	0	211.6482683	829.9935466	11806.50455	23084.49762	280.9328116
A03	CP	6326.624153	58.3453635	931.0147238	456.0656652	212.7600167	119.1249903	50132.68841	44714.83751	3.102885848	1220.916607	120.4122369	242.968883	263.5305256	12.20181613	121.6401274	171.6718177	25647.96515	6011.190451	26.74594954
A04	CP	12717.00983	162.1168768	1685.01571	931.3039489	184.0263595	80.09502963	57220.33612	8172.462042	8.166910874	564.9930467	9.359124977	8.569488548	26.09824347	0	86.9970964	139.2753182	27966.60542	4161.19253	803.4849962
A05	CP	10047.86065	3136.073728	359.3817103	807.1112516	1818.339573	62.64878128	50659.9484	22628.54528	12.2697155	1240.641839	34.01403331	121.1834558	86.68505599	119.9260741	3646.530217	608.7273096	22717.88884	6097.357475	646.3894782
A06	CP	6802.053051	48.61486151	67.62982716	424.8428702	65.29033444	51.12329196	32545.75365	965.6440553	43.47003911	3463.30224	128.2027367	1602.067714	730.8928289	1227.857673	269.3775655	1763.696829	14153.12431	11477.64038	474.5931599
A07	CP	10736.62797	26.32669005	1664.611502	928.8720748	820.9020267	33.99847675	23881.50884	9854.403532	8.666877387	214.7153228	0	41.33155552	35.14563679	0	301.5928384	15.54329238	9863.33777	2216.523068	1499.496877
A08	CP	3928.275405	30.64525882	336.0964024	186.2508091	148.6560835	167.8399762	57499.30031	2680.748357	17.53335965	2068.16913	84.04922947	660.2384195	437.7373438	0	25.91398889	785.129156	22744.48309	10158.00367	86.48417917
A09	CP	14990.29251	5.160601221	333.4505843	1260.628074	371.1635443	107.0807571	41997.83957	920.1307814	61.57826389	3649.78837	85.11915082	1378.928085	863.5986383	889.0327794	52.16677782	3559.00435	18117.74383	14255.24517	917.8019047
A10	CP	7126.430161	15.45509443	610.5895781	496.8900951	216.6556592	78.73812975	36981.85858	3152.009331	19.44833239	2382.84936	55.82737059	551.3729261	409.2315783	1226.469034	784.853861	343.1630911	17834.95114	7791.297322	647.2135534
A11	CP	9854.954622	26.86426116	1176.989101	354.9099651	109.967292	94.66468786	27132.97854	1482.976724	62.0859277	1463.458011	92.30038163	382.5040341	280.988565	985.9067866	873.2901099	178.3147295	15442.60495	7760.700245	122.6607147
A12	CP	48.50882491	2.56109855	255.5675841	884.2615297	6.154336229	217.9862458	38219.29416	929.9680585	6.885975934	3195.631545	160.0776666	1426.637773	548.5814749	242.5679506	122.1552816	1203.674003	18128.1656	6849.28228	3962.37195
A13	CP	0	1.847177784	721.0485765	386.1268953	79.55559001	96.05351075	27066.62325	975.2065867	18.05431439	2573.230195	450.2045186	1073.06465	825.4490204	1286.380731	1527.203172	3689.635077	15037.13935	14717.7775	4487.912074
A14	CP	133.9277409	2.000435904	513.4883938	894.7860538	55.20286304	203.5849581	47418.11991	1030.422679	10.60734688	8365.98397	92.81369977	308.8118279	404.8998285	0	0	0	22834.34276	7141.628044	943.6239433
A15	CP	784.7018033	2.349817067	215.5114437	592.3602705	51.85892033	176.3730666	37172.43598	832.9505725	3.636013323	316.3550663	1.055913289	0.018690937	0	0	935.0303889	13.00787782	19781.06483	231.5742207	599.6446161
A16	CP	172.6937822	5.013778076	201.7740072	617.6324472	13.61534029	432.1606269	29728.01054	476.8414942	4.204671785	3188.274627	414.6742732	1989.493687	1617.189651	979.0897747	141.0039328	2490.976916	16126.11511	9301.665823	3541.446989
A17	CP	47.67398348	1.075520429	166.2627238	415.4061327	71.80417364	148.070277	27266.22953	979.6156373	12.71034197	1472.44362	216.5139347	311.1606705	296.0874216	924.9345729	1126.921992	253.9510001	15917.92415	3801.661871	2630.041958
A18	CP	373.8376176	2.807364979	133.0934379	354.2335209	60.78095004	95.47826096	11692.34481	452.9191181	1.26002481	3881.574434	236.180917	2603.519946	1625.956315	1297.802651	489.6360757	2692.355428	6401.860848	7131.478816	3520.569568
A19	CP	6060.265296	4.464769867	188.0836651	621.8240573	40.90633796	650.0207955	40713.26766	774.4412371	8.938784339	2496.782893	160.3978986	1100.009235	948.1773946	1104.861761	544.3312407	1660.115486	21890.61649	6244.682229	3011.278004
A20	CP	8077.672484	2.152424292	227.8154492	605.8898268	53.27913345	104.105467	20566.63275	436.0298316	4.611051846	4239.480576	293.896218	2081.802775	1372.166149	1763.774134	379.4748039	3061.553314	9144.85347	6366.660129	5015.131462
A21	CP	190.626112	7.889675571	291.7928388	565.6547649	26.75660943	618.4672041	42537.01749	471.5036282	10.63098521	2763.933643	187.5393036	1145.799576	837.1530365	1138.812517	608.5711567	1970.989949	23132.43418	7074.609179	3948.722507
A22	CP	25.90771838	1.790161192	6.193817377	4.127608034	71.02524227	205.7111507	11199.32659	440.8449527	43.13917452	3898.275704	229.1331664	2609.972767	1942.321698	1403.4834	202.4321855	1794.558489	5790.820832	7256.615799	4302.566973
A23	CP	5189.877938	2.724482749	265.7093652	500.5995061	166.9124534	262.166594	70935.0251	698.9728587	32.79025345	2961.192735	98.48147859	911.9150657	799.9921141	1093.528068	333.1803428	911.5219647	33360.94797	8562.179015	834.4808203
A24	CP	5833.557302	3.096644004	247.8049538	309.4448452	51.47370491	807.0373921	56352.81729	820.0574617	41.68095215	2870.655866	182.7789019	1748.147746	1239.818983	1512.593538	122.8981253	1806.788431	31969.8242	8269.106015	203.891701
A25	CP	5210.003189	2.647009873	317.3024557	371.7835437	10.92181833	294.1053402	33966.23558	699.6828223	53.88532683	2205.711989	160.4064211	1476.870556	1113.219045	1241.00847	63.90383284	1568.61202	16290.12152	5789.555214	1313.753805
B01	Control	9103.605293	1.673170193	160.9093025	725.1665827	277.2219082	70.46975545	36512.49302	3033.92113	152.6973572	2541.273097	121.0359851	480.8090342	301.8896544	305.3705069	285.569057	1937.115912	17750.88797	4950.658061	1027.054804
B02	Control	6940.487042	2.431121163	278.0955313	498.164752	41.54786766	35.55501707	33279.98662	1496.15437	55.73715164	1195.981572	27.19778101	405.8918346	429.0836141	70.76690363	1072.514984	1178.627332	16781.17092	7949.890054	915.2001044
B03	Control	8163.087784	10.67762426	234.6348472	487.395628	74.89585064	38.62069857	40657.98054	2307.423278	70.92975712	4622.546811	171.0700901	1452.957004	1166.089505	530.462412	917.9375904	3438.370681	17116.0626	8913.156961	1532.915845
B04	Control	9279.133077	11.93644205	499.6511701	705.3411649	32.35197073	103.6797455	38662.52367	890.2065548	139.7755863	4169.613075	102.5869577	1857.463846	1085.439971	1492.917084	250.6519511	2118.747556	17786.87526	12385.07794	752.430787
B05	Control	13802.21604	7.88480438	219.5085683	966.4906594	93.94219325	19.93101363	28066.57477	478.1952207	72.64927003	786.7816487	24.34730581	70.44260852	54.87945979	253.1621412	2050.403476	170.8332877	13126.69062	7905.975522	716.7713165
B06	Control	3810.581352	36.3455449	158.6659409	252.0162393	144.3766603	126.3086007	22719.82073	2907.722978	185.2199175	987.8981927	4.371989518	270.0985306	82.03484582	263.53926	2510.007146	658.4087108	12604.5761	6314.838709	1028.18071
B07	Control	6946.115744	0	91.59250124	232.0370388	149.6875963	74.43998215	15862.5694	51.90996908	480.3447211	2856.743453	137.1446244	1353.499686	823.4992985	1544.301743	1572.654489	1780.363844	7848.949023	9420.991791	798.364172
B08	Control	10060.98656	8.865444974	256.7730456	473.1669834	80.06675542	91.88957673	17129.84895	431.1535826	121.0000232	4503.185587	259.6806629	3004.733024	1685.126787	1737.962348	873.9812817	2313.894669	7225.947221	9230.546039	789.7463225
B09	Control	6730.151788	14.91665053	221.1567566	302.2822912	772.693021	65.47991922	27558.76651	1927.678356	3.121180357	3239.978394	116.204483	1042.924256	689.6140231	2258.506958	2220.78308	1434.371703	14565.77742	7581.006254	149.4129071
B10	Control	0	5.457419353	7.048024671	1.219140044	39.81144483	17.53202921	19045.19242	76.8720737	1.289573395	2968.846056	1969.300735	2280.965554	1321.034484	0	205.7446979	506.4668323	10247.03838	17392.513	2030.251268
B11	Control	6.709670785	3.987249943	424.1267878	275.866571	40.25062899	80.64186318	34710.87219	434.2328928	13.50242758	3776.275251	939.2350662	1595.614771	1183.979895	1449.348853	595.4092101	1820.597333	19587.24404	18335.99021	4583.752279
B12	Control	21.5347502	1.486015252	387.1486355	556.9546736	12.1511478	43.42265139	20295.30709	1270.457656	1057.419054	3427.912177	1153.158031	2032.208181	556.5322046	1767.243406	727.9924881	3940.769598	8291.769155	12692.25842	4246.952341
B13	Control	7.863722883	3.561493021	209.2936549	648.5876957	14.67905489	105.6077457	32880.27596	296.1868871	15.53403466	5903.070824	1095.910411	2991.697123	1973.821936	2636.286201	597.6799093	2480.113057	16934.52595	18373.03059	4835.697932
B14	Control	11.16409536	0.989556594	274.3497306	911.1768388	4.068171317	78.28685452	20660.50103	576.1259689	20.04004669	3571.256257	813.4404906	1648.875135	1082.761014	1760.750471	1389.103737	2457.859953	10816.38608	5388.627222	5623.84789
B15	Control	4.680381871	0.850305845	200.3992173	614.0223053	22.60956365	198.1222921	35483.24147	943.1272101	63.88242653	1838.530465	115.9286551	1033.541051	1287.522919	1924.480415	461.5208608	1526.202861	19004.56627	9811.785227	2538.612903
B16	Control	15.34830896	3.372834152	444.5272458	429.8886975	0	193.8734766	29105.05297	812.2897126	3.069951093	4819.962107	345.0104856	2179.805054	1145.364299	1636.686045	305.8561907	1458.336284	14741.80445	7219.588994	5214.043186
B17	Control	1380.253018	8.20353223	190.3340513	112.1729643	82.72384323	167.6207223	22370.53378	393.385058	4.830766496	3066.760481	180.6394645	1885.184392	1430.488904	1059.174225	275.7847644	1143.841239	11954.65137	4421.162892	2771.928519
B18	Control	31.71773488	0.66831944	190.7419399	776.5804391	0	104.3990507	27388.08128	0	0.86154608	3237.217419	170.8045652	1120.632534	553.7406393	647.8634462	1131.225539	1218.352248	13411.40958	9005.69325	4189.259403
B19	Control	24.3467813	2.071117945	108.5266379	472.5916091	1.50824424	30.69131612	24173.73089	1278.234395	510.2390529	4489.632355	901.8094727	3042.657293	538.24976	1741.754575	435.6713176	1218.846126	11829.92248	15574.28402	6274.497397
B20	Control	11.8873343	6.765833303	0	0	15.29243139	140.2730622	26840.95842	245.7455647	10.972835	11035.02042	1169.528688	5927.810177	2800.190059	0	44.77086018	207.27969	13326.58729	11729.91888	3979.166445
B21	Control	38.38954753	0	0	2.819315458	26.85701324	281.1274861	25371.08889	362.0760329	7.024676753	3669.646917	150.1907236	1671.81959	1050.958173	1468.374811	723.4115202	1078.823588	12917.97101	7822.324674	3285.516867
B22	Control	28.02689279	0.854794072	15.35912989	16.79246481	76.93178814	266.7057705	40394.97255	642.846503	6.938827744	2877.386484	175.2994379	2209.050401	1645.140179	2834.856513	30.17628764	2413.361144	17797.53107	8342.01493	5213.797333
B23	Control	46.60784222	1.422484598	16.12102307	6.66520033	142.1671219	35.37175268	25430.59006	705.6651751	11.3488617	4913.62311	316.0603965	2335.074535	1294.441485	1785.980757	717.4745405	2835.823967	11476.71797	8655.562337	6754.149758
B24	Control	22.28240336	1.693404563	0	0	4.287443559	219.9674771	23861.06432	1165.478535	23.30485836	3550.766722	132.1843061	1649.142009	734.7532745	1111.049397	430.3597951	1443.570215	12385.21493	6976.032438	4119.660842
B25	Control	4832.245456	4.772537864	130.8724673	331.9857199	20.84871882	19.48920351	19899.47298	3083.591528	166.0056691	1588.912514	566.9051884	853.8174254	657.7317731	221.6222089	989.546876	223.0337543	8812.7721	14944.96133	1292.471172
